# Supplementary material for: Health-related quality of life after definitive chemoradiotherapy in patients with esophageal carcinoma: a population-based analysis
Source: Support Care Cancer. 2026 Mar 10;34(4):299. doi: 10.1007/s00520-026-10450-2 (PMC12975805; doi:10.1007/s00520-026-10450-2)
Supplement: Supplementary file 1 — (XLSX 60.5 KB) [file 520_2026_10450_MOESM1_ESM.xlsx]

## Sheet: Table S1
Supplementary Table 1. Mean scores of all EORTC QLQ-C30 and QLQ-OG25 functioning scales and items across all time points.
		Mean score	CL	N of answered questionnaires	N of responding patients per timepoint	Percentage of missing data
EORTC QLQ-C30
Global Health	Baseline	70.61	68.14 – 73.08	222	223	0.0044843
	3 months	65.31	61.36 – 69.27	80	80	0
	6 months	74.81	71.20 – 78.42	87	88	0.0113636
	9 months	73.51	69.58 – 77.44	84	85	0.0117647
	12 months	71.67	67.10 – 76.24	65	66	0.0151515
	18 months	74.92	72.12 – 77.72	105	105	0
	24 months	74.76	71.33 – 78.19	69	71	0.028169
Functioning scores
Physical functioning	Baseline	83.04	80.79 – 85.29	223	223	0
	3 months	72.56	67.84 – 77.28	80	80	0
	6 months	76.09	71.77 – 80.41	87	88	0.0113636
	9 months	76.10	71.53 – 80.66	85	85	0
	12 months	75.54	70.39 – 80.68	65	66	0.0151515
	18 months	76.42	73.04 – 79.80	105	105	0
	24 months	76.36	71.49 – 81.22	70	71	0.0140845
Role functioning	Baseline	80.94	77.70 – 84.18	223	223	0
	3 months	66.88	60.32 – 73.43	80	80	0
	6 months	76.94	71.42 – 82.45	86	88	0.0227273
	9 months	77.65	72.06 – 83.24	85	85	0
	12 months	78.97	72.12 – 85.83	65	66	0.0151515
	18 months	76.03	71.13 – 80.93	105	105	0
	24 months	74.76	68.25 – 81.28	70	71	0.0140845
Emotional functioning	Baseline	76.73	74.08 – 79.38	222	223	0.0044843
	3 months	78.23	73.47 – 82.99	80	80	0
	6 months	81.32	76.73 – 85.91	87	88	0.0113636
	9 months	83.93	80.20 – 87.66	84	85	0.0117647
	12 months	80.26	75.35 – 85.16	65	66	0.0151515
	18 months	84.34	81.31 – 87.37	105	105	0
	24 months	81.76	76.90 – 86.62	69	71	0.028169
Cognitive functioning	Baseline	89.94	87.99 – 91.89	222	223	0.0044843
	3 months	81.67	77.03 – 86.30	80	80	0
	6 months	88.12	84.33 – 91.91	87	88	0.0113636
	9 months	90.67	87.43 – 93.92	84	85	0.0117647
	12 months	85.90	82.16 – 89.64	65	66	0.0151515
	18 months	87.14	84.27 – 90.02	105	105	0
	24 months	87.44	83.85 – 91.03	69	71	0.028169
Social functioning	Baseline	83.11	80.04 – 86.17	222	223	0.0044843
	3 months	73.75	68.04 – 79.46	80	80	0
	6 months	80.65	75.40 – 85.90	87	88	0.0113636
	9 months	83.33	78.44 – 88.23	84	85	0.0117647
	12 months	83.08	77.64 – 88.52	65	66	0.0151515
	18 months	83.17	79.06 – 87.29	105	105	0
	24 months	83.57	78.15 – 89.00	69	71	0.028169
Symptom scores
Fatigue	Baseline	25.73	22.86 – 28.61	223	223	0
	3 months	44.31	38.04 – 50.57	80	80	0
	6 months	31.48	26.37 – 36.59	87	88	0.0113636
	9 months	27.84	23.16 – 32.53	85	85	0
	12 months	31.45	25.21 – 37.70	65	66	0.0151515
	18 months	29.37	24.96 – 33.77	105	105	0
	24 months	30.00	25.30 – 34.70	70	71	0.0140845
Nausea and vomiting	Baseline	11.43	9.12 – 13.75	223	223	0
	3 months	12.50	7.62 – 17.38	80	80	0
	6 months	9.39	4.93 – 13.84	87	88	0.0113636
	9 months	7.45	4.15 – 10.76	85	85	0
	12 months	7.69	3.43 – 11.95	65	66	0.0151515
	18 months	4.92	2.60 – 7.24	105	105	0
	24 months	7.14	3.66 – 10.63	70	71	0.0140845
Pain	Baseline	15.84	13.28 – 18.40	222	223	0.0044843
	3 months	22.29	16.33 – 28.25	80	80	0
	6 months	17.62	13.31 – 21.94	87	88	0.0113636
	9 months	14.12	9.70 – 18.54	85	85	0
	12 months	18.72	12.59 – 24.85	65	66	0.0151515
	18 months	12.06	8.79 – 15.33	105	105	0
	24 months	15.48	11.34 – 19.61	70	71	0.0140845
Dyspnea	Baseline	16.14	12.89 – 19.40	223	223	0
	3 months	23.33	17.16 – 29.51	80	80	0
	6 months	18.77	13.50 – 24.05	87	88	0.0113636
	9 months	19.61	14.14 – 25.08	85	85	0
	12 months	23.08	15.94 – 30.22	65	66	0.0151515
	18 months	24.36	19.15 – 29.57	104	105	0.00952381
	24 months	22.22	15.40 – 29.04	69	71	0.028169
Insomnia	Baseline	24.66	20.85 – 28.48	223	223	0
	3 months	19.58	13.26 – 25.91	80	80	0
	6 months	20.31	14.44 – 26.18	87	88	0.0113636
	9 months	21.57	15.84 – 27.30	85	85	0
	12 months	23.96	16.77 – 31.15	64	66	0.030303
	18 months	18.10	13.44 – 22.75	105	105	0
	24 months	17.62	12.25 – 22.98	70	71	0.0140845
Appetite loss	Baseline	22.22	18.66 – 25.79	219	223	0.0179372
	3 months	32.92	25.22 – 40.61	80	80	0
	6 months	16.86	10.94 – 22.78	87	88	0.0113636
	9 months	16.67	10.67 – 22.66	84	85	0.0117647
	12 months	21.03	12.69 – 29.36	65	66	0.0151515
	18 months	13.14	8.68 – 17.60	104	105	0.00952381
	24 months	15.71	9.71 – 21.72	70	71	0.0140845
Constipation	Baseline	16.97	13.57 – 20.37	222	223	0.0044843
	3 months	18.75	13.63 – 23.87	80	80	0
	6 months	12.40	7.49 – 17.31	86	88	0.0227273
	9 months	9.80	5.83 – 13.78	85	85	0
	12 months	8.21	3.14 – 13.27	65	66	0.0151515
	18 months	11.75	7.95 – 15.54	105	105	0
	24 months	12.38	6.77 – 17.99	70	71	0.0140845
Diarrhea	Baseline	8.86	6.22 – 11.50	222	223	0.0044843
	3 months	13.50	8.64 – 18.36	79	80	0.0125
	6 months	8.43	4.80 – 12.06	87	88	0.0113636
	9 months	8.84	4.28 – 13.39	83	85	0.0235294
	12 months	5.21	1.51 – 8.91	64	66	0.030303
	18 months	6.98	3.44 – 10.53	105	105	0
	24 months	9.66	5.09 – 14.24	69	71	0.028169
Financial difficulties	Baseline	5.73	3.55 – 7.91	221	223	0.00896861
	3 months	6.25	2.32 – 10.18	80	80	0
	6 months	4.98	2.21 – 7.75	87	88	0.0113636
	9 months	4.76	1.01 – 8.51	84	85	0.0117647
	12 months	5.64	2.52 – 8.76	65	66	0.0151515
	18 months	5.40	2.16 – 8.64	105	105	0
	24 months	10.29	4.85 – 15.74	68	71	0.0422535
EORTC QLQ-OG25
Functioning scores
Body image	Baseline	87.63	84.43 – 90.83	221	223	0.00896861
	3 months	82.28	76.32 – 88.24	79	80	0.0125
	6 months	81.61	76.11 – 87.11	87	88	0.0113636
	9 months	82.52	75.59 – 89.45	82	85	0.0352941
	12 months	90.77	85.82 – 95.72	65	66	0.0151515
	18 months	90.16	85.88 – 94.44	105	105	0
	24 months	85.99	80.10 – 91.88	69	71	0.028169
Symptom scores
Dysphagia	Baseline	28.73	25.20 – 32.26	222	223	0.0044843
	3 months	29.31	23.64 – 34.97	80	80	0
	6 months	15.71	10.47 – 20.95	87	88	0.0113636
	9 months	12.74	7.90 – 17.58	82	85	0.0352941
	12 months	9.49	5.26 – 13.71	65	66	0.0151515
	18 months	12.18	8.06 – 16.30	104	105	0.00952381
	24 months	10.31	5.81 – 14.80	69	71	0.028169
Eating restrictions	Baseline	35.90	32.15 – 39.64	220	223	0.0134529
	3 months	41.89	35.42 – 48.35	76	80	0.05
	6 months	23.80	18.04 – 29.57	86	88	0.0227273
	9 months	22.33	16.18 – 28.47	80	85	0.0588235
	12 months	19.84	14.36 – 25.32	63	66	0.0454545
	18 months	19.12	14.64 – 23.61	104	105	0.00952381
	24 months	20.22	14.67 – 25.77	68	71	0.0422535
Reflux	Baseline	8.56	6.14 – 10.97	222	223	0.0044843
	3 months	5.70	2.65 – 8.74	79	80	0.0125
	6 months	5.36	2.14 – 8.59	87	88	0.0113636
	9 months	6.50	2.88 – 10.13	82	85	0.0352941
	12 months	5.13	1.87 – 8.39	65	66	0.0151515
	18 months	4.76	2.41 – 7.12	105	105	0
	24 months	7.11	3.74 – 10.47	68	71	0.0422535
Odynophagia	Baseline	25.98	22.54 – 29.43	220	223	0.0134529
	3 months	28.14	21.44 – 34.84	77	80	0.0375
	6 months	15.12	10.04 – 20.19	86	88	0.0227273
	9 months	13.17	8.20 – 18.14	81	85	0.0470588
	12 months	10.42	6.19 – 14.65	64	66	0.030303
	18 months	9.46	6.47 – 12.44	104	105	0.00952381
	24 months	9.31	5.47 – 13.16	68	71	0.0422535
Pain and discomfort	Baseline	14.93	11.93 – 17.94	221	223	0.00896861
	3 months	12.87	7.91 – 17.83	79	80	0.0125
	6 months	10.15	6.05 – 14.26	87	88	0.0113636
	9 months	11.79	7.20 – 16.37	82	85	0.0352941
	12 months	6.15	3.09 – 9.21	65	66	0.0151515
	18 months	7.46	4.49 – 10.43	105	105	0
	24 months	10.05	6.22 – 13.88	68	71	0.0422535
Anxiety	Baseline	50.68	47.07 – 54.28	222	223	0.0044843
	3 months	38.96	33.49 – 44.43	80	80	0
	6 months	36.78	30.89 – 42.67	87	88	0.0113636
	9 months	35.54	29.14 – 41.94	83	85	0.0235294
	12 months	30.00	23.93 – 36.07	65	66	0.0151515
	18 months	29.05	24.40 – 33.70	105	105	0
	24 months	31.62	25.42 – 37.82	68	71	0.0422535
Eating with others	Baseline	18.48	14.58 – 22.39	220	223	0.0134529
	3 months	16.88	10.20 – 23.56	77	80	0.0375
	6 months	10.85	6.02 – 15.69	86	88	0.0227273
	9 months	14.40	7.92 – 20.89	81	85	0.0470588
	12 months	11.46	5.13 – 17.79	64	66	0.030303
	18 months	9.84	5.65 – 14.03	105	105	0
	24 months	14.22	8.25 – 20.18	68	71	0.0422535
Dry mouth	Baseline	17.04	13.43 – 20.66	221	223	0.00896861
	3 months	24.17	17.92 – 30.41	80	80	0
	6 months	16.48	11.18 – 21.77	87	88	0.0113636
	9 months	14.06	8.71 – 19.40	83	85	0.0235294
	12 months	11.28	6.17 – 16.40	65	66	0.0151515
	18 months	15.71	11.10 – 20.31	104	105	0.00952381
	24 months	17.39	11.47 – 23.32	69	71	0.028169
Trouble with taste	Baseline	14.46	11.06 – 17.86	219	223	0.0179372
	3 months	35.83	28.11 – 43.55	80	80	0
	6 months	14.56	9.07 – 20.05	87	88	0.0113636
	9 months	12.76	7.47 – 18.04	81	85	0.0470588
	12 months	13.33	7.35 – 19.32	65	66	0.0151515
	18 months	13.02	8.68 – 17.35	105	105	0
	24 months	14.01	7.96 – 20.06	69	71	0.028169
Trouble swallowing saliva	Baseline	16.89	13.33 – 20.46	221	223	0.00896861
	3 months	21.25	14.65 – 27.85	80	80	0
	6 months	8.05	4.14 – 11.95	87	88	0.0113636
	9 months	10.71	5.67 – 15.76	84	85	0.0117647
	12 months	6.15	2.61 – 9.70	65	66	0.0151515
	18 months	9.84	5.56 – 14.12	105	105	0
	24 months	7.73	3.81 – 11.65	69	71	0.028169
Choked when swallowing	Baseline	9.65	6.90 – 12.41	221	223	0.00896861
	3 months	9.28	4.98 – 13.58	79	80	0.0125
	6 months	8.24	3.67 – 12.80	85	88	0.0340909
	9 months	8.43	3.50 – 13.37	83	85	0.0235294
	12 months	5.13	1.48 – 8.77	65	66	0.0151515
	18 months	7.62	4.62 – 10.62	105	105	0
	24 months	8.70	4.66 – 12.74	69	71	0.028169
Trouble with coughing	Baseline	25.91	22.55 – 29.27	220	223	0.0134529
	3 months	33.75	27.45 – 40.05	80	80	0
	6 months	29.50	24.15 – 34.86	87	88	0.0113636
	9 months	27.78	21.64 – 33.91	84	85	0.0117647
	12 months	22.22	15.83 – 28.62	63	66	0.0454545
	18 months	25.64	20.93 – 30.35	104	105	0.00952381
	24 months	23.67	17.22 – 30.13	69	71	0.028169
Trouble talking	Baseline	7.06	4.59 – 9.52	222	223	0.0044843
	3 months	13.33	7.85 – 18.82	80	80	0
	6 months	6.59	2.66 – 10.51	86	88	0.0227273
	9 months	8.94	3.92 – 13.97	82	85	0.0352941
	12 months	7.41	3.03 – 11.79	63	66	0.0454545
	18 months	7.94	3.98 – 11.89	105	105	0
	24 months	9.66	4.88 – 14.44	69	71	0.028169
Weight loss	Baseline	24.55	20.87 – 28.22	220	223	0.0134529
	3 months	27.50	20.64 – 34.36	80	80	0
	6 months	18.22	12.66 – 23.77	86	88	0.0227273
	9 months	11.11	6.17 – 16.05	84	85	0.0117647
	12 months	9.90	4.21 – 15.58	64	66	0.030303
	18 months	12.06	7.95 – 16.17	105	105	0
	24 months	15.46	8.79 – 22.13	69	71	0.028169
Problems with hair loss	Baseline	8.33	–0.72 – 17.39	28	223	0.874439
	3 months	24.79	14.96 – 34.61	39	80	0.5125
	6 months	23.72	16.52 – 30.91	52	88	0.409091
	9 months	26.52	16.36 – 36.67	44	85	0.482353
	12 months	19.23	8.34 – 30.12	26	66	0.606061
	18 months	14.89	7.88 – 21.91	47	105	0.552381
	24 months	10.67	2.04 – 19.30	25	71	0.647887
EORTC = European Organisation for Research and Treatment of Cancer, QLQ = Quality of Life Questionnaire

## Sheet: Table S2
Supplementary Table 2. Main effect and interaction effect mixed models for EORTC QLQ-C30 functioning scales.
	Main effect models				Interaction effect models
Outcome	Parameter	Estimate (95%CI)	P-value		Parameter	Estimate (95%CI)	P-value
Emotional functioning	(Intercept)	79.31 (73.78, 84.84)	<0.0001		(Intercept)	79.57 (73.66, 85.47)	<0.0001
	3 months	2.38 (-2.03, 6.80)	0.2892		3 months	3.27 (-3.15, 9.70)	0.3173
	6 months	4.69 (0.56, 8.82)	0.0261		6 months	5.14 (-0.70, 10.98)	0.0845
	9 months	7.19 (3.04, 11.34)	0.0007		9 months	5.80 (-0.68, 12.28)	0.0793
	12 months	3.88 (-0.69, 8.45)	0.0959		12 months	4.04 (-2.47, 10.55)	0.2231
	18 months	5.58 (1.77, 9.38)	0.0042		18 months	3.91 (-1.96, 9.78)	0.1913
	24 months	2.70 (-1.82, 7.21)	0.2415		24 months	0.66 (-6.34, 7.65)	0.8538
	WHO performance status ≥1	-7.65 (-11.80, -3.49)	0.0003		WHO performance status ≥1	-8.22 (-13.67, -2.78)	0.0032
	Tumor stage 3 or 4	0.47 (-4.10, 5.05)	0.8385		Tumor stage 3 or 4	0.53 (-4.05, 5.10)	0.8201
	1 comorbidity	1.71 (-3.05, 6.46)	0.4811		1 comorbidity	1.74 (-3.02, 6.50)	0.4720
	>1 comorbidity	1.14 (-4.15, 6.44)	0.6711		>1 comorbidity	1.30 (-4.01, 6.60)	0.6310
	Age (continuous)	0.30 (0.05, 0.55)	0.0177		Age (continuous)	0.30 (0.05, 0.55)	0.0180
					3 months × WHO performance status ≥1	-1.98 (-10.90, 6.94)	0.6626
					6 months × WHO performance status ≥1	-1.39 (-9.77, 6.99)	0.7450
					9 months × WHO performance status ≥1	2.37 (-6.11, 10.85)	0.5833
					12 months × WHO performance status ≥1	-0.47 (-9.71, 8.76)	0.9200
					18 months × WHO performance status ≥1	3.01 (-4.72, 10.74)	0.4442
					24 months × WHO performance status ≥1	3.58 (-5.63, 12.79)	0.4448
General Health Status	(Intercept)	76.7 (71.86, 81.60)	<0.0001		(Intercept)	78.74 (73.48, 84.01)	0.0001
	3 months	-8.80 (-12.87, -4.73)	<0.0001		3 months	-2.99 (-38.34, 32.35)	0.8677
	6 months	2.05 (-1.76, 5.86)	0.2901		6 months	-3.62 (-37.70, 30.45)	0.8344
	9 months	1.80 (-2.04, 5.64)	0.3569		9 months	-2.84 (-36.78, 31.11)	0.8696
	12 months	-0.93 (-5.15, 3.29)	0.6654		12 months	-5.64 (-11.60, 0.33)	0.0233
	18 months	0.39 (-3.13, 3.90)	0.8290		18 months	-3.87 (-36.70, 28.95)	0.8166
	24 months	-0.49 (-4.66, 3.68)	0.8171		24 months	-1.97 (-8.45, 4.52)	0.0515
	WHO performance status ≥1	-8.87 (-12.50, -5.24)	<0.0001		WHO performance status ≥1	-12.14 (-17.05, -7.23)	<0.0001
	Tumor stage 3 or 4	0.15 (-3.85, 4.15)	0.9412		Tumor stage 3 or 4	0.11 (-3.91, 4.13)	0.9571
	1 comorbidity	0.94 (-3.22, 5.11)	0.6554		1 comorbidity	1.10 (-3.09, 5.29)	0.6053
	>1 comorbidity	-2.30 (-6.93, 2.34)	0.3300		>1 comorbidity	-2.18 (-6.85, 2.49)	0.3589
	Age (continuous)	0.42 (0.21, 0.64)	0.0002		Age (continuous)	0.54 (0.25, 0.82)	0.0003
					3 months × WHO performance status ≥1	3.12 (-5.04, 11.28)	0.4522
					6 months × WHO performance status ≥1	5.72 (-1.95, 13.38)	0.1432
					9 months × WHO performance status ≥1	6.07 (-1.72, 13.85)	0.1262
					12 months × WHO performance status ≥1	8.47 (-0.00, 16.95)	0.0500
					18 months × WHO performance status ≥1	5.15 (-1.96, 12.25)	0.1552
					24 months × WHO performance status ≥1	1.81 (-6.75, 10.37)	0.6773
					Age × 12 months	-0.68 (-1.21, -0.16)	0.0107
					Age × 18 months	0.01 (-0.44, 0.47)	0.9516
					Age × 24 months	-0.55 (-1.08, -0.02)	0.0435
					Age × 3 months	-0.11 (-0.60, 0.38)	0.6597
					Age × 6 months	0.04 (-0.44, 0.52)	0.8810
					Age × 9 months	0.01 (-0.45, 0.48)	0.9551
Physical functioning	(Intercept)	88,65 (83.15, 94.15)	<0.0001		(Intercept)	89.96 (84.21, 95.71)	<0.0001
	3 months	-12.95 (-16.68, -9.22)	<0.0001		3 months	-14.88 (-20.26, -9.50)	<0.0001
	6 months	-8.00 (-11.47, -4.54)	<0.0001		6 months	-10.87 (-15.72, -6.01)	<0.0001
	9 months	-8.02 (-11.50, -4.55)	<0.0001		9 months	-9.61 (-14.95, -4.27)	0.0005
	12 months	-8.70 (-12.52, -4.88)	<0.0001		12 months	-11.79 (-17.21, -6.38)	<0.0001
	18 months	-8.47 (-11.66, -5.27)	<0.0001		18 months	-11.10 (-16.00, -6.21)	<0.0001
	24 months	-10.05 (-13.81, -6.29)	<0.0001		24 months	-7.82 (-13.54, -2.11)	0.0074
	WHO performance status ≥1	-11.20 (-15.40, -7.01)	<0.0001		WHO performance status ≥1	-13.17 (-18.26, -8.07)	<0.0001
	Tumor stage 3 or 4	1.67 (-2.97, 6.31)	0.4787		Tumor stage 3 or 4	1.61 (-3.03, 6.25)	0.4960
	1 comorbidity	3.00 (-1.79, 7.80)	0.2187		1 comorbidity	2.99 (-1.81, 7.78)	0.2217
	>1 comorbidity	-6.76 (-12.10, -1.42)	0.0134		>1 comorbidity	-6.87 (-12.22, -1.52)	0.0120
	Age (continuous)	-0.16 (-0.41, 0.09)	0.2054		Age (continuous)	-0.15 (-0.40, 0.10)	0.2498
					3 months × WHO performance status ≥1	5.78 (-1.88, 13.44)	0.1384
					6 months × WHO performance status ≥1	4.43 (-2.01, 10.87)	0.1771
					9 months × WHO performance status ≥1	-4.35 (-11.92, 3.23)	0.2598
					12 months × WHO performance status ≥1	3.39 (-4.08, 10.86)	0.3729
					18 months × WHO performance status ≥1	5.72 (-1.28, 12.71)	0.1090
					24 months × WHO performance status ≥1	2.68 (-4.34, 9.70)	0.4536
Role functioning					(Intercept)	90.23 (82.32, 98.03)	0.0242
	(Intercept)	87.11 (79.84, 94.37)	<0.0001		3 months	-8.24 (-60.08, 43.60)	0.7548
	3 months	-18.90 (-24.84, -12.96)	<0.0001		6 months	16.92 (-32.99, 66.83)	0.5054
	6 months	-7.98 (-13.56, -2.40)	0.0052		9 months	18.06 (-31.29, 67.40)	0.4722
	9 months	-4.55 (-10.12, 1.02)	0.1088		12 months	53.65 (-1.19, 108.50)	0.0552
	12 months	-5.22 (-11.37, 0.94)	0.0964		18 months	-15.43 (-63.56, 32.71)	0.5289
	18 months	-8.23 (-13.35, -3.11)	0.0017		24 months	54.56 (0.15, 108.97)	0.0494
	24 months	-10.19 (-16.23, -4.15)	0.0010		WHO performance status ≥1	-17.24 (-24.48, -9.99)	<0.0001
	WHO performance status ≥1	-12.36 (-17.79, -6.93)	<0.0001		Tumor stage cT3–cT4	1.62 (-4.36, 7.59)	0.5951
	Tumor stage 3 or 4	1.65 (-4.34, 7.63)	0.5885		1 comorbidity	3.41 (-2.81, 9.62)	0.2815
	1 comorbidity	3.46 (-2.75, 9.68)	0.2739		≥2 comorbidities	-3.21 (-10.15, 3.73)	0.3632
	>1 comorbidity	-3.34 (-10.28, 3.59)	0.3434		Age (leeft, continuous)	0.78 (0.36, 1.20)	0.0003
	Age (continuous)	0.52 (0.19, 0.84)	0.0018		3 months × WHO performance status ≥1	9.27 (-2.70, 21.24)	0.1286
					6 months × WHO performance status ≥1	7.92 (-3.38, 19.22)	0.1691
					9 months × WHO performance status ≥1	7.26 (-4.09, 18.60)	0.2092
					12 months × WHO performance status ≥1	8.52 (-3.91, 20.94)	0.1785
					18 months × WHO performance status ≥1	7.27 (-3.15, 17.69)	0.1708
					24 months × WHO performance status ≥1	3.19 (-9.19, 15.57)	0.6127
					Age × 3 months	-0.23 (-0.95, 0.50)	0.5406
					Age × 6 months	-0.41 (-1.11, 0.29)	0.2480
					Age × 9 months	-0.38 (-1.05, 0.30)	0.2726
					Age × 12 months	-0.89 (-1.66, -0.12)	0.0229
					Age × 18 months	0.03 (-0.63, 0.70)	0.9211
					Age × 24 months	-0.94 (-1.71, -0.17)	0.0168
Cognitive functioning	(Intercept)	96.24 (91.60, 100.87)	<0.0001		(Intercept)	96.47 (91.52, 101.43)	<0.0001
	3 months	-6.62 (-10.31, -2.93)	0.0005		3 months	-8.40 (-13.78, -3.03)	0.0023
	6 months	-2.51 (-5.96, 0.94)	0.1532		6 months	-2.23 (-7.11, 2.65)	0.3693
	9 months	0.29 (-3.18, 3.76)	0.8705		9 months	0.11 (-5.30, 5.53)	0.9673
	12 months	-3.88 (-7.70, -0.06)	0.0465		12 months	-3.49 (-8.93, 1.95)	0.2084
	18 months	-3.37 (-6.55, -0.19)	0.0380		18 months	-3.97 (-8.87, 0.94)	0.1129
	24 months	-2.51 (-6.29, 1.27)	0.1919		24 months	-2.83 (-8.67, 3.02)	0.3420
	WHO performance status ≥1	-5.38 (-8.86, -1.90)	0.0025		WHO performance status ≥1	-5.80 (-10.36, -1.23)	0.0130
	Tumor stage 3 or 4	-3.06 (-6.90, 0.77)	0.1167		Tumor stage cT3–cT4	-3.02 (-6.87, 0.82)	0.1223
	1 comorbidity	-1.43 (-5.41, 2.56)	0.4819		1 comorbidity	-1.47 (-5.46, 2.53)	0.4711
	>1 comorbidity	-2.66 (-7.10, 1.77)	0.2386		≥2 comorbidities	-2.64 (-7.09, 1.81)	0.2444
	Age (continuous)	0.10 (-0.11, 0.31)	0.3452		Age (leeft, continuous)	0.10 (-0.11, 0.31)	0.3481
					3 months × WHO performance status ≥1	3.56 (-3.90, 11.01)	0.3486
					6 months × WHO performance status ≥1	-0.87 (-7.87, 6.14)	0.8082
					9 months × WHO performance status ≥1	0.30 (-6.79, 7.39)	0.9333
					12 months × WHO performance status ≥1	-0.99 (-8.71, 6.72)	0.8001
					18 months × WHO performance status ≥1	1.04 (-5.42, 7.50)	0.7526
					24 months × WHO performance status ≥1	0.51 (-7.19, 8.20)	0.8972
Social functioning	(Intercept)	87.31 (81.05, 93.58)	<0.0001		(Intercept)	87.00 (80.08, 93.92)	<0.0001
	3 months	-14.35 (-20.27, -8.43)	<0.0001		3 months	-49.16 (-101.02, 2.71)	0.0631
	6 months	-5.34 (-10.90, 0.23)	0.0602		6 months	-16.22 (-66.81, 34.37)	0.5287
	9 months	0.14 (-5.47, 5.75)	0.9612		9 months	-23.30 (-73.46, 26.87)	0.3616
	12 months	-1.92 (-8.11, 4.27)	0.5422		12 months	33.05 (-22.20, 88.30)	0.2402
	18 months	-2.03 (-7.17, 3.11)	0.4372		18 months	-21.12 (-69.48, 27.24)	0.3909
	24 months	-1.75 (-7.85, 4.36)	0.5734		24 months	28.32 (-27.00, 83.63)	0.3147
	WHO performance status ≥1	-8.72 (-13.29, -4.14)	0.0002		WHO performance status ≥1	-8.53 (-15.27, -1.80)	0.0132
	Tumor stage 3 or 4	0.51 (-4.51, 5.52)	0.8418		Tumor stage cT3–cT4	0.61 (-4.40, 5.62)	0.8106
	1 comorbidity	2.49 (-2.76, 7.75)	0.3507		1 comorbidity	2.78 (-2.48, 8.04)	0.2987
	>1 comorbidity	-1.02 (-6.87, 4.84)	0.7329		≥2 comorbidities	-0.97 (-6.84, 4.90)	0.7451
	Age (continuous)	0.38 (0.11, 0.66)	0.0061		Age (leeft, continuous)	0.32 (-0.07, 0.71)	0.1076
					3 months × WHO performance status ≥1	-3.89 (-15.89, 8.10)	0.5235
					6 months × WHO performance status ≥1	-0.85 (-12.15, 10.45)	0.8823
					9 months × WHO performance status ≥1	4.93 (-6.58, 16.44)	0.4004
					12 months × WHO performance status ≥1	3.58 (-8.96, 16.12)	0.5750
					18 months × WHO performance status ≥1	-1.71 (-12.20, 8.77)	0.7480
					24 months × WHO performance status ≥1	-1.59 (-14.25, 11.07)	0.8046
					Age × 3 months	0.51 (-0.21, 1.24)	0.1639
					Age × 6 months	0.16 (-0.55, 0.87)	0.6581
					Age × 9 months	0.29 (-0.40, 0.97)	0.4094
					Age × 12 months	-0.51 (-1.28, 0.26)	0.1933
					Age × 18 months	0.28 (-0.39, 0.95)	0.4132
					Age × 24 months	-0.41 (-1.19, 0.38)	0.3064
EORTC = European Organisation for Research and Treatment of Cancer, QLQ = Quality of Life Questionnaire, WHO = World Health Organization, 95%CI = 95% Confidence Interval.

## Sheet: Table S3
Supplementary Table 3. Main effect and interaction effect mixed models for EORTC QLQ-C30 and QLQ-OG25 symptom items.
	Main effect models				Interaction effect models
Outcome	Parameter	Estimate (95%CI)	P-value		Parameter	Estimate (95%CI)	P-value
Financial difficulty	Intercept	5.46 (0.90, 10.01)	0.0191		(Intercept)	5.45 (0.88, 10.03)	0.0196
	3 months	1.72 (-2.10, 5.54)	0.3767		12 months	-9.87 (-45.32, 25.58)	0.5844
	6 months	0.46 (-3.12, 4.04)	0.8002		18 months	1.66 (-29.44, 32.75)	0.9167
	9 months	-0.74 (-4.34, 2.86)	0.6867		24 months	17.30 (-18.38, 52.99)	0.3408
	12 months	-1.29 (-5.26, 2.68)	0.5232		3 months	-14.27 (-47.75, 19.20)	0.4022
	18 months	0.22 (-3.08, 3.52)	0.8948		6 months	8.13 (-24.17, 40.43)	0.6209
	24 months	2.12 (-1.83, 6.07)	0.2920		9 months	11.63 (-19.98, 43.24)	0.4698
	WHO performance status ≥1	1.52 (-1.88, 4.92)	0.3797		WHO performance status ≥1	1.51 (-1.91, 4.92)	0.3860
	Tumor stage 3 or 4	-0.06 (-3.80, 3.67)	0.9740		Tumor stage 3 or 4	-0.02 (-3.77, 3.72)	0.9898
	1 comorbidity	-0.89 (-4.79, 3.01)	0.6522		1 comorbidity	-0.92 (-4.83, 2.99)	0.6432
	>1 comorbidity	-2.00 (-6.35, 2.34)	0.3648		>1 comorbidity	-2.00 (-6.35, 2.36)	0.3671
	Age (continuous)	-0.35 (-0.56, -0.15)	0.0006		Age (continuous)	-0.34 (-0.61, -0.07)	0.0123
					Age × 3 months	0.22 (-0.24, 0.69)	0.3470
					Age × 6 months	-0.11 (-0.56, 0.34)	0.6378
					Age × 9 months	-0.17 (-0.61, 0.27)	0.4402
					Age × 12 months	0.12 (-0.37, 0.62)	0.6301
					Age × 18 months	-0.02 (-0.45, 0.41)	0.9272
					Age × 24 months	-0.21 (-0.71, 0.28)	0.3998
Constipation	Intercept)	16.32 (9.75, 22.89)	<0.0001		(Intercept)	13.98 (6.87, 21.08)	0.0001
	3 months	3.86 (-1.96, 9.68)	0.1929		3 months	8.31 (-0.11, 16.73)	0.0531
	6 months	-2.99 (-8.47, 2.49)	0.2834		6 months	3.27 (-4.40, 10.95)	0.4022
	9 months	-4.91 (-10.39, 0.56)	0.0783		9 months	-3.61 (-12.06, 4.84)	0.4015
	12 months	-7.48 (-13.54, -1.42)	0.0157		12 months	-6.99 (-15.54, 1.57)	0.1090
	18 months	-4.68 (-9.72, 0.35)	0.0682		18 months	-0.07 (-7.79, 7.64)	0.9848
	24 months	-4.09 (-10.03, 1.85)	0.1766		24 months	-2.66 (-11.73, 6.41)	0.5645
	WHO performance status ≥1	6.82 (1.97, 11.68)	0.0061		WHO performance status ≥1	10.60 (3.85, 17.36)	0.0022
	Tumor stage 3 or 4	-1.03 (-6.36, 4.30)	0.7035		Tumor stage 3 or 4	-1.03 (-6.35, 4.29)	0.7036
	1 comorbidity	-2.08 (-7.64, 3.48)	0.4618		1 comorbidity	-1.98 (-7.53, 3.58)	0.4839
	>1 comorbidity	-4.52 (-10.75, 1.70)	0.1536		>1 comorbidity	-4.57 (-10.80, 1.66)	0.1502
	Age (continuous)	-0.06 (-0.35, 0.23)	0.6849		Age (continuous)	-0.07 (-0.36, 0.22)	0.6333
					3 months × WHO performance status ≥1	-8.06 (-19.74, 3.62)	0.1756
					6 months × WHO performance status ≥1	-12.90 (-23.96, -1.85)	0.0222
					9 months × WHO performance status ≥1	-1.97 (-13.07, 9.13)	0.7267
					12 months × WHO performance status ≥1	0.45 (-11.72, 12.62)	0.9418
					18 months × WHO performance status ≥1	-7.65 (-17.81, 2.51)	0.1393
					24 months × WHO performance status ≥1	-1.94 (-13.94, 10.07)	0.7512
Appetite loss	(Intercept)	15.35 (7.53, 23.17)	0.0001
	3 months	14.14 (6.89, 21.39)	0.0001
	6 months	-1.45 (-8.26, 5.36)	0.6758
	9 months	-5.12 (-11.99, 1.75)	0.1439
	12 months	1.00 (-6.58, 8.57)	0.7960
	18 months	-6.35 (-12.67, -0.02)	0.0494
	24 months	-2.97 (-10.40, 4.46)	0.4326
	WHO performance status ≥1	5.06 (-0.67, 10.78)	0.0830
	Tumor stage 3 or 4	3.98 (-2.30, 10.26)	0.2127
	1 comorbidity	1.95 (-4.62, 8.53)	0.5589
	>1 comorbidity	0.89 (-6.44, 8.22)	0.8111
	Age (continuous)	-0.21 (-0.55, 0.13)	0.2241
Insomnia	(Intercept)	15.89 (8.09, 23.69)	<0.0001		(Intercept)	16.12 (7.81, 24.44)	0.0002
	3 months	-1.83 (-7.95, 4.29)	0.5570		3 months	0.45 (-8.42, 9.32)	0.9209
	6 months	-4.50 (-10.22, 1.21)	0.1220		6 months	-5.83 (-13.88, 2.22)	0.1552
	9 months	-0.73 (-6.46, 5.00)	0.8023		9 months	-4.10 (-12.96, 4.76)	0.3631
	12 months	0.36 (-6.01, 6.74)	0.9104		12 months	-2.85 (-11.95, 6.24)	0.5374
	18 months	-5.03 (-10.30, 0.24)	0.0612		18 months	-3.40 (-11.50, 4.70)	0.4094
	24 months	-2.56 (-8.77, 3.66)	0.4190		24 months	0.25 (-9.23, 9.74)	0.9580
	WHO performance status ≥1	9.80 (3.94, 15.65)	0.0011		WHO performance status ≥1	9.65 (2.04, 17.27)	0.0131
	Tumor stage 3 or 4	4.96 (-1.50, 11.42)	0.1321		Tumor stage 3 or 4	4.79 (-1.69, 11.27)	0.1470
	1 comorbidity	-1.76 (-8.46, 4.95)	0.6066		1 comorbidity	-1.64 (-8.37, 5.08)	0.6306
	>1 comorbidity	2.24 (-5.24, 9.72)	0.5555		>1 comorbidity	2.04 (-5.47, 9.56)	0.5927
	Age (continuous)	-0.10 (-0.45, 0.24)	0.5589		Age (continuous)	-0.09 (-0.44, 0.26)	0.6153
					3 months × WHO performance status ≥1	-4.66 (-16.97, 7.64)	0.4567
					6 months × WHO performance status ≥1	2.96 (-8.60, 14.51)	0.6153
					9 months × WHO performance status ≥1	5.92 (-5.72, 17.55)	0.3179
					12 months × WHO performance status ≥1	6.66 (-6.14, 19.47)	0.3070
					18 months × WHO performance status ≥1	-2.89 (-13.54, 7.77)	0.5941
					24 months × WHO performance status ≥1	-4.99 (-17.56, 7.58)	0.4358
Pain	(Intercept)	15.35 (9.74, 20.97)	<0.0001		(Intercept)	15.46 (9.86, 21.06)	<0.0001
	3 months	6.35 (1.16, 11.53)	0.0166		3 months	19.68 (-25.54, 64.90)	0.3925
	6 months	1.91 (-2.96, 6.78)	0.4412		6 months	32.47 (-11.51, 76.46)	0.1474
	9 months	-0.06 (-4.94, 4.83)	0.9815		9 months	3.16 (-39.48, 45.80)	0.8843
	12 months	4.54 (-0.88, 9.95)	0.1002		12 months	-34.74 (-82.85, 13.37)	0.1564
	18 months	-2.09 (-6.58, 2.41)	0.3619		18 months	3.99 (-38.13, 46.12)	0.8522
	24 months	1.59 (-3.72, 6.89)	0.5573		24 months	-34.74 (-82.56, 13.09)	0.1540
	WHO performance status ≥1	4.68 (0.56, 8.80)	0.0260		WHO performance status ≥1	4.67 (0.57, 8.77)	0.0259
	Tumor stage 3 or 4	-1.17 (-5.69, 3.34)	0.6096		Tumor stage 3 or 4	-1.21 (-5.70, 3.28)	0.5963
	1 comorbidity	-2.76 (-7.48, 1.96)	0.2514		1 comorbidity	-2.93 (-7.63, 1.77)	0.2214
	>1 comorbidity	-1.16 (-6.44, 4.11)	0.6643		>1 comorbidity	-1.21 (-6.46, 4.03)	0.6491
	Age (continuous)	-0.52 (-0.77, -0.28)	<0.0001		Age (continuous)	-0.53 (-0.87, -0.19)	0.0026
					3 months × WHO performance status ≥1	-0.19 (-0.81, 0.44)	0.5613
					6 months × WHO performance status ≥1	-0.43 (-1.05, 0.18)	0.1694
					9 months × WHO performance status ≥1	-0.05 (-0.64, 0.54)	0.8778
					12 months × WHO performance status ≥1	0.55 (-0.12, 1.22)	0.1075
					18 months × WHO performance status ≥1	-0.08 (-0.66, 0.49)	0.7737
					24 months × WHO performance status ≥1	0.51 (-0.16, 1.17)	0.1342
Nausea vomiting	(Intercept)	5.00 (0.20, 9.80)	0.0411		(Intercept)	3.56 (-1.61, 8.73)	0.1765
	3 months	2.33 (-1.78, 6.44)	0.2657		3 months	7.15 (1.18, 13.11)	0.0189
	6 months	-2.84 (-6.69, 1.01)	0.1473		6 months	-1.45 (-6.88, 3.98)	0.5994
	9 months	-3.88 (-7.74, -0.03)	0.0485		9 months	-2.29 (-8.26, 3.69)	0.4525
	12 months	-3.30 (-7.57, 0.97)	0.1297		12 months	-1.35 (-7.40, 4.70)	0.6611
	18 months	-4.89 (-8.44, -1.34)	0.0070		18 months	-3.42 (-8.87, 2.04)	0.2189
	24 months	-1.97 (-6.15, 2.22)	0.3567		24 months	0.58 (-5.83, 6.99)	0.8593
	WHO performance status ≥1	5.89 (2.33, 9.45)	0.0013		WHO performance status ≥1	8.37 (3.52, 13.23)	0.0008
	Tumor stage 3 or 4	4.82 (0.91, 8.74)	0.0160		Tumor stage 3 or 4	4.76 (0.84, 8.68)	0.0176
	1 comorbidity	0.93 (-3.15, 5.01)	0.6542		1 comorbidity	0.93 (-3.15, 5.01)	0.6545
	>1 comorbidity	-2.34 (-6.90, 2.21)	0.3116		>1 comorbidity	-2.50 (-7.06, 2.07)	0.2821
	Age (continuous)	-0.25 (-0.46, -0.04)	0.0205		Age (continuous)	-0.26 (-0.47, -0.04)	0.0182
					3 months × WHO performance status ≥1	-9.21 (-17.47, -0.94)	0.0292
					6 months × WHO performance status ≥1	-2.04 (-9.82, 5.74)	0.6062
					9 months × WHO performance status ≥1	-2.67 (-10.51, 5.18)	0.5043
					12 months × WHO performance status ≥1	-3.37 (-11.96, 5.22)	0.4410
					18 months × WHO performance status ≥1	-2.37 (-9.55, 4.81)	0.5169
					24 months × WHO performance status ≥1	-4.29 (-12.77, 4.20)	0.3210
Fatigue	(Intercept)	17.88 (11.43, 24.32)	<0.0001		(Intercept)	14.60 (7.70, 21.51)	<0.0001
	3 months	21.53 (16.18, 26.89)	<0.0001		3 months	26.38 (18.63, 34.14)	<0.0001
	6 months	8.88 (3.87, 13.89)	0.0005		6 months	14.55 (7.50, 21.60)	<0.0001
	9 months	3.07 (-1.96, 8.09)	0.2306		9 months	8.15 (0.39, 15.92)	0.0396
	12 months	8.75 (3.19, 14.30)	0.0021		12 months	14.05 (6.19, 21.91)	0.0005
	18 months	7.47 (2.85, 12.09)	0.0016		18 months	12.66 (5.57, 19.75)	0.0005
	24 months	9.17 (3.72, 14.62)	0.0010		24 months	12.57 (4.25, 20.89)	0.0032
	WHO performance status ≥1	11.90 (7.09, 16.70)	<0.0001		WHO performance status ≥1	17.37 (10.95, 23.80)	<0.0001
	Tumor stage 3 or 4	0.98 (-4.31, 6.27)	0.7148		Tumor stage 3 or 4	0.96 (-4.33, 6.25)	0.7202
	1 comorbidity	-0.99 (-6.50, 4.51)	0.7221		1 comorbidity	-1.08 (-6.57, 4.42)	0.7005
	>1 comorbidity	2.27 (-3.87, 8.41)	0.4677		>1 comorbidity	2.05 (-4.10, 8.20)	0.5121
	Age (continuous)	-0.31 (-0.60, -0.02)	0.0337		Age (continuous)	-0.33 (-0.62, -0.04)	0.0236
					3 months × WHO performance status ≥1	-8.39 (-19.15, 2.36)	0.1258
					6 months × WHO performance status ≥1	-10.49 (-20.60, -0.37)	0.0422
					9 months × WHO performance status ≥1	-8.54 (-18.73, 1.65)	0.1003
					12 months × WHO performance status ≥1	-9.49 (-20.65, 1.67)	0.0955
					18 months × WHO performance status ≥1	-8.63 (-17.97, 0.70)	0.0697
					24 months × WHO performance status ≥1	-5.43 (-16.45, 5.59)	0.3330
Diarrhea	(Intercept)	6.34 (1.15, 11.54)	0.0168		(Intercept)	5.96 (0.79, 11.13)	0.0239
	3 months	5.44 (0.65, 10.23)	0.0262		3 months	-41.05 (-83.00, 0.91)	0.0552
	6 months	-1.17 (-5.63, 3.30)	0.6079		6 months	-11.17 (-51.70, 29.36)	0.5881
	9 months	-0.94 (-5.47, 3.58)	0.6822		9 months	-16.39 (-56.13, 23.35)	0.4178
	12 months	-1.78 (-6.78, 3.22)	0.4843		12 months	-15.47 (-60.19, 29.25)	0.4967
	18 months	-1.02 (-5.14, 3.11)	0.6273		18 months	7.19 (-31.61, 45.99)	0.7156
	24 months	1.06 (-3.84, 5.96)	0.6699		24 months	13.25 (-31.04, 57.55)	0.5566
	WHO performance status ≥1	3.94 (0.13, 7.76)	0.0429		WHO performance status ≥1	4.10 (0.31, 7.89)	0.0342
	Tumor stage 3 or 4	-0.99 (-5.17, 3.19)	0.6417		Tumor stage 3 or 4	-0.82 (-4.97, 3.32)	0.6966
	1 comorbidity	1.86 (-2.52, 6.23)	0.4046		1 comorbidity	2.11 (-2.23, 6.45)	0.3396
	>1 comorbidity	-0.41 (-5.29, 4.46)	0.8670		>1 comorbidity	-0.27 (-5.10, 4.56)	0.9125
	Age (continuous)	-0.31 (-0.54, -0.08)	0.0073		Age (continuous)	-0.41 (-0.73, -0.10)	0.0103
					Age × 3 months	0.65 (0.07, 1.24)	0.0288
					Age × 6 months	0.14 (-0.43, 0.71)	0.6225
					Age × 9 months	0.22 (-0.33, 0.77)	0.4383
					Age × 12 months	0.19 (-0.43, 0.82)	0.5413
					Age × 18 months	-0.11 (-0.64, 0.42)	0.6854
					Age × 24 months	-0.17 (-0.79, 0.45)	0.5896
Dyspnea	(Intercept)	3.41 (-4.11, 10.94)	0.3725		(Intercept)	1.28 (-6.82, 9.38)	0.7560
	3 months	9.49 (4.03, 14.95)	0.0007		3 months	15.996 (6.22, 25.77)	0.0014
	6 months	4.35 (-0.74, 9.44)	0.0935		6 months	7.03 (-1.70, 15.77)	0.1143
	9 months	4.45 (-0.66, 9.55)	0.0875		9 months	14.38 (4.82, 23.94)	0.0033
	12 months	8.94 (3.32, 14.56)	0.0019		12 months	12.51 (3.07, 21.96)	0.0096
	18 months	11.64 (6.94, 16.35)	<0.0001		18 months	13.71 (5.62, 21.80)	0.0010
	24 months	10.72 (5.19, 16.25)	0.0002		24 months	8.12 (-1.40, 17.64)	0.0943
	WHO performance status ≥1	9.25 (3.55, 14.95)	0.0016		WHO performance status ≥1	12.25 (4.98, 19.53)	0.0010
	Tumor stage 3 or 4	2.92 (-3.38, 9.21)	0.3629		Tumor stage 3 or 4	2.54 (-3.74, 8.82)	0.4262
	1 comorbidity	4.54 (-1.98, 11.06)	0.1719		1 comorbidity	5.48 (-2.62, 13.58)	0.1836
	>1 comorbidity	13.58 (6.31, 20.85)	0.0003		>1 comorbidities	14.60 (5.48, 23.73)	0.0018
	Age (continuous)	-0.03 (-0.37, 0.31)	0.8539		Age (continuous)	-0.05 (-0.39, 0.29)	0.7658
					3 months × WHO performance status ≥1	-17.21 (-29.03, -5.39)	0.0045
					6 months × WHO performance status ≥1	0.97 (-9.86, 11.79)	0.8602
					9 months × WHO performance status ≥1	-7.36 (-17.98, 3.26)	0.1737
					12 months × WHO performance status ≥1	-2.99 (-14.49, 8.52)	0.6096
					18 months × WHO performance status ≥1	-1.47 (-11.40, 8.46)	0.7711
					24 months × WHO performance status ≥1	-0.52 (-11.89, 10.85)	0.9287
					3 months × 1 comorbidity	5.14 (-8.20, 18.48)	0.4489
					6 months × 1 comorbidity	-0.48 (-12.24, 11.28)	0.9360
					9 months × 1 comorbidity	-7.24 (-18.88, 4.39)	0.2216
					12 months × 1 comorbidity	-8.07 (-20.72, 4.59)	0.2108
					18 months × 1 comorbidity	-4.74 (-16.03, 6.55)	0.4096
					24 months × 1 comorbidity	6.73 (-6.41, 19.88)	0.3143
					3 months × >1 comorbidities	0.05 (-14.97, 15.08)	0.9946
					6 months × >1 comorbidities	-9.96 (-23.73, 3.80)	0.1554
					9 months × >1 comorbidities	-13.31 (-27.07, 0.44)	0.0578
					12 months × >1 comorbidities	8.22 (-7.37, 23.81)	0.3005
					18 months × >1 comorbidities	1.91 (-10.36, 14.18)	0.7591
					24 months × >1 comorbidities	8.38 (-5.98, 22.73)	0.2518
Eating in front of others	(Intercept)	11.42 (3.61, 19.23)	0.0043		(Intercept)	14.31 (5.99, 22.63)	0.0008
	3 months	0.39 (-5.72, 6.50)	0.9000		3 months	27.46 (-24.99, 79.91)	0.3038
	6 months	-7.42 (-13.08, -1.75)	0.0104		6 months	53.95 (3.76, 104.13)	0.0352
	9 months	-1.42 (-7.19, 4.36)	0.6300		9 months	88.30 (36.47, 140.14)	0.0009
	12 months	-6.75 (-13.04, -0.47)	0.0353		12 months	14.74 (-40.48, 69.97)	0.5998
	18 months	-7.18 (-12.39, -1.97)	0.0071		18 months	7.66 (-40.90, 56.22)	0.7565
	24 months	-4.56 (-10.79, 1.68)	0.1516		24 months	28.34 (-26.98, 83.66)	0.3143
	WHO performance status ≥1	8.28 (2.39, 14.16)	0.0060		WHO performance status ≥1	4.05 (-3.56, 11.65)	0.2956
	Tumor stage 3 or 4	5.78 (-0.72, 12.29)	0.0813		Tumor stage cT3–cT4	5.75 (-0.77, 12.26)	0.0836
	1 comorbidity	-1.39 (-8.14, 5.36)	0.6855		1 comorbidity	-1.85 (-8.60, 4.91)	0.5904
	>1 comorbidity	-4.15 (-11.65, 3.35)	0.2771		2 or more comorbidities	-3.95 (-11.47, 3.56)	0.3013
	Age (continuous)	-0.63 (-0.98, -0.28)	0.0005		Age (continuous)	-0.25 (-0.69, 0.20)	0.2745
					3 months × WHO performance status ≥1	12.23 (0.02, 24.44)	0.0497
					6 months × WHO performance status ≥1	0.97 (-10.41, 12.35)	0.8665
					9 months × WHO performance status ≥1	6.16 (-5.53, 17.85)	0.3004
					12 months × WHO performance status ≥1	2.44 (-10.14, 15.01)	0.7035
					18 months × WHO performance status ≥1	5.51 (-4.99, 16.02)	0.3029
					24 months × WHO performance status ≥1	8.08 (-4.65, 20.81)	0.2125
					Age × 3 months	-0.48 (-1.21, 0.26)	0.2020
					Age × 6 months	-0.88 (-1.59, -0.18)	0.0141
					Age × 9 months	-1.30 (-2.00, -0.59)	0.0003
					Age × 12 months	-0.32 (-1.10, 0.45)	0.4102
					Age × 18 months	-0.26 (-0.93, 0.41)	0.4508
					Age × 24 months	-0.53 (-1.31, 0.25)	0.1824
Dry mouth	(Intercept)	11.49 (4.18-18.79)	0.0022		(Intercept)	8.51 (0.69, 16.33)	0.0331
	3 months	11.69 (5.81-17.57)	<0.0001		3 months	15.25 (6.68, 23.81)	0.0005
	6 months	1.78 (‑3.72-7.28)	0.525		6 months	8.03 (0.24, 15.82)	0.0434
	9 months	0.71 (‑4.85-6.26)	0.802		9 months	6.17 (-2.59, 14.94)	0.1667
	12 months	0.19 (‑5.91-6.28)	0.952		12 months	4.48 (-4.20, 13.15)	0.3110
	18 months	2.07 (‑2.96-7.10)	0.418		18 months	5.14 (-2.73, 13.00)	0.2000
	24 months	5.76 (‑0.18-11.69)	0.057		24 months	8.99 (-0.35, 18.33)	0.0591
	WHO performance status ≥1	9.66 (4.22-15.09)	0.001		WHO performance status ≥1	14.29 (7.05, 21.52)	0.0001
	Tumor stage 3 or 4	0.53 (‑5.45-6.51)	0.861		Tumor stage cT3–cT4	0.66 (-5.38, 6.70)	0.8303
	1 comorbidity	‑5.37 (‑11.60-0.86)	0.091		1 comorbidity	-5.40 (-11.70, 0.89)	0.0923
	>1 comorbidity	1.17 (‑5.76-8.09)	0.741		2 or more comorbidities	0.65 (-6.38, 7.67)	0.8562
	Age (continuous)	0.16 (‑0.16-0.49)	0.317		Age (continuous)	0.13 (-0.19, 0.46)	0.4199
					3 months × WHO performance status ≥1	-5.89 (-17.78, 5.99)	0.3300
					6 months × WHO performance status ≥1	-12.63 (-23.81, -1.46)	0.0268
					9 months × WHO performance status ≥1	-9.68 (-21.08, 1.72)	0.0958
					12 months × WHO performance status ≥1	-7.60 (-19.91, 4.71)	0.2255
					18 months × WHO performance status ≥1	-4.61 (-14.94, 5.73)	0.3814
					24 months × WHO performance status ≥1	-6.45 (-18.75, 5.86)	0.3037
Trouble with taste	(Intercept)	7.25 (0.03, 14.46)	0.0489
	3 months	25.37 (18.87, 31.87)	<0.0001
	6 months	2.48 (-3.62, 8.58)	0.4247
	9 months	-1.42 (-7.67, 4.83)	0.6553
	12 months	-0.73 (-7.51, 6.04)	0.8314
	18 months	0.32 (-5.32, 5.95)	0.9117
	24 months	1.12 (-5.58, 7.83)	0.7420
	WHO performance status ≥1	6.17 (0.84, 11.50)	0.0235
	Tumor stage 3 or 4	6.24 (0.41, 12.07)	0.0359
	1 comorbidity	-2.58 (-8.70, 3.55)	0.4086
	>1 comorbidity	-1.28 (-8.09, 5.53)	0.7115
	Age (continuous)	-0.13 (-0.44, 0.19)	0.4341
Trouble swallowing saliva	(Intercept)	11.67 (4.71, 18.63)	0.0011		(Intercept)	9.52 (2.04, 17.00)	0.0128
	3 months	6.83 (1.23, 12.43)	0.0171		3 months	8.56 (0.47, 16.66)	0.0382
	6 months	-7.74 (-12.97, -2.50)	0.0039		6 months	-3.16 (-10.51, 4.19)	0.3986
	9 months	-5.28 (-10.57, -0.00)	0.0499		9 months	-1.99 (-10.19, 6.21)	0.6332
	12 months	-10.35 (-16.15, -4.55)	0.0005		12 months	-3.88 (-12.08, 4.32)	0.3522
	18 months	-4.59 (-9.42, 0.24)	0.0626		18 months	-2.65 (-10.05, 4.74)	0.4807
	24 months	-6.39 (-12.14, -0.64)	0.0295		24 months	-4.86 (-13.66, 3.95)	0.2788
	WHO performance status ≥1	8.75 (3.54, 13.97)	0.0011		WHO performance status ≥1	12.26 (5.38, 19.14)	0.0005
	Tumor stage cT3–cT4	4.90 (-0.84, 10.64)	0.0942		Tumor stage cT3–cT4	5.00 (-0.79, 10.79)	0.0905
	1 comorbidity	-4.99 (-10.97, 0.99)	0.1017		1 comorbidity	-5.13 (-11.16, 0.90)	0.0950
	2 or more comorbidities	-4.34 (-11.00, 2.32)	0.2003		>1 comorbidity	-4.46 (-11.19, 2.26)	0.1920
	Age (continuous)	-0.34 (-0.65, -0.03)	0.0326		Age (continuous)	-0.36 (-0.67, -0.05)	0.0250
					3 months × WHO performance status ≥1	-2.51 (-13.74, 8.72)	0.6605
					6 months × WHO performance status ≥1	-8.97 (-19.52, 1.59)	0.0956
					9 months × WHO performance status ≥1	-5.52 (-16.22, 5.19)	0.3118
					12 months × WHO performance status ≥1	-12.70 (-24.33, -1.07)	0.0324
					18 months × WHO performance status ≥1	-2.98 (-12.71, 6.75)	0.5474
					24 months × WHO performance status ≥1	-2.33 (-13.94, 9.28)	0.6933
Dysphagia	(Intercept)	24.16 (17.61, 30.71)	<0.0001		(Intercept)	21.58 (14.36, 28.79)	<0.0001
	3 months	3.15 (-2.86, 9.16)	0.3037		3 months	22.97 (-29.66, 75.61)	0.3913
	6 months	-12.62 (-18.26, -6.97)	<0.0001		6 months	8.79 (-42.42, 59.99)	0.7358
	9 months	-14.81 (-20.56, -9.06)	<0.0001		9 months	4.13 (-48.41, 56.67)	0.8772
	12 months	-18.34 (-24.62, -12.07)	<0.0001		12 months	-44.11 (-100.13, 11.92)	0.1224
	18 months	-14.81 (-20.04, -9.58)	<0.0001		18 months	-4.02 (-53.08, 45.04)	0.8721
	24 months	-16.55 (-22.74, -10.35)	<0.0001		24 months	-37.41 (-93.44, 18.61)	0.1899
	WHO performance status ≥1	7.76 (2.94, 12.57)	0.0017		WHO performance status ≥1	12.39 (5.45, 19.33)	0.0005
	Tumor stage 3 or 4	4.78 (-0.50, 10.06)	0.0759		Tumor stage cT3–cT4	4.70 (-0.60, 10.00)	0.0821
	1 comorbidity	-1.08 (-6.61, 4.46)	0.7019		1 comorbidity	-1.36 (-6.92, 4.20)	0.6295
	>1 comorbidity	-7.94 (-14.09, -1.78)	0.0117		>1 comorbidity	-8.30 (-14.50, -2.11)	0.0088
	Age (continuous)	-0.58 (-0.87, -0.29)	<0.0001		Age (continuous)	-0.57 (-0.98, -0.17)	0.0055
					3 months × WHO performance status ≥1	-7.18 (-19.35, 4.99)	0.2469
					6 months × WHO performance status ≥1	-6.11 (-17.57, 5.35)	0.2950
					9 months × WHO performance status ≥1	-7.26 (-19.09, 4.58)	0.2285
					12 months × WHO performance status ≥1	-13.64 (-26.34, -0.93)	0.0355
					18 months × WHO performance status ≥1	-4.16 (-14.82, 6.50)	0.4430
					24 months × WHO performance status ≥1	-7.82 (-20.64, 5.01)	0.2314
					Age × 3 months	-0.22 (-0.95, 0.52)	0.5580
					Age × 6 months	-0.25 (-0.97, 0.47)	0.4912
					Age × 9 months	-0.20 (-0.92, 0.51)	0.5751
					Age × 12 months	0.46 (-0.32, 1.24)	0.2501
					Age × 18 months	-0.11 (-0.79, 0.56)	0.7418
					Age × 24 months	0.36 (-0.44, 1.15)	0.3765
Eating restrictions	(Intercept)	26.66 (19.54, 33.78)	<0.0001		(Intercept)	24.23 (16.39, 32.08)	<0.0001
	3 months	9.24 (2.65, 15.83)	0.0061		3 months	-18.72 (-75.34, 37.91)	0.5160
	6 months	-10.17 (-16.31, -4.02)	0.0012		6 months	7.13 (-47.80, 62.06)	0.7987
	9 months	-12.72 (-19.02, -6.42)	<0.0001		9 months	48.80 (-7.70, 105.30)	0.0903
	12 months	-15.38 (-22.27, -8.49)	<0.0001		12 months	-40.85 (-101.06, 19.35)	0.1828
	18 months	-14.61 (-20.29, -8.93)	<0.0001		18 months	10.09 (-42.57, 62.75)	0.7065
	24 months	-13.63 (-20.40, -6.86)	<0.0001		24 months	-31.20 (-91.58, 29.17)	0.3101
	WHO performance status ≥1	10.13 (4.89, 15.37)	0.0002		WHO performance status ≥1	14.13 (6.62, 21.63)	0.0003
	Tumor stage 3 or 4	6.73 (0.96, 12.49)	0.0224		Tumor stage cT3–cT4	6.93 (1.11, 12.74)	0.0197
	1 comorbidity	-0.22 (-6.25, 5.80)	0.9419		1 comorbidity	-0.47 (-6.54, 5.61)	0.8799
	>1 comorbidity	-2.67 (-9.37, 4.02)	0.4324		>1 comorbidity	-2.87 (-9.63, 3.90)	0.4051
	Age (continuous)	-0.53 (-0.84, -0.22)	0.0009		Age (continuous)	-0.52 (-0.95, -0.08)	0.0204
					3 months × WHO performance status ≥1	-0.43 (-13.64, 12.79)	0.9494
					6 months × WHO performance status ≥1	-11.00 (-23.37, 1.36)	0.0808
					9 months × WHO performance status ≥1	-8.10 (-20.90, 4.70)	0.2140
					12 months × WHO performance status ≥1	-10.99 (-24.81, 2.83)	0.1186
					18 months × WHO performance status ≥1	-7.56 (-19.01, 3.88)	0.1944
					24 months × WHO performance status ≥1	-0.84 (-14.71, 13.03)	0.9053
					Age × 3 months	0.40 (-0.39, 1.19)	0.3206
					Age × 6 months	-0.17 (-0.94, 0.61)	0.6720
					Age × 9 months	-0.78 (-1.55, -0.02)	0.0449
					Age × 12 months	0.44 (-0.40, 1.28)	0.3035
					Age × 18 months	-0.28 (-1.01, 0.45)	0.4525
					Age × 24 months	0.26 (-0.60, 1.11)	0.5551
Body image	(Intercept)	95.18 (87.75, 102.60)	<0.0001		(Intercept)	97.93 (90.04, 105.84)	<0.0001
	3 months	-10.54 (-16.41, -4.68)	0.0005		3 months	-14.98 (-23.45, -6.51)	0.0006
	6 months	-8.45 (-13.90, -3.00)	0.0025		6 months	-12.43 (-20.13, -4.73)	0.0016
	9 months	-4.44 (-9.99, 1.11)	0.1166		9 months	-10.40 (-19.06, -1.74)	0.0187
	12 months	2.14 (-3.89, 8.17)	0.4861		12 months	-2.02 (-10.60, 6.56)	0.6435
	18 months	2.48 (-2.55, 7.50)	0.3328		18 months	-1.96 (-9.70, 5.78)	0.6186
	24 months	-3.00 (-8.96, 2.97)	0.3240		24 months	-4.75 (-13.96, 4.46)	0.3113
	WHO performance status ≥1	-8.42 (-14.01, -2.82)	0.0033		WHO performance status ≥1	-12.93 (-20.20, -5.67)	0.0005
	Tumor stage 3 or 4	-4.51 (-10.67, 1.64)	0.1499		Tumor stage cT3–cT4	-4.53 (-10.68, 1.61)	0.1478
	1 comorbidity	-2.23 (-8.65, 4.19)	0.4946		1 comorbidity	-2.23 (-8.65, 4.18)	0.4934
	>1 comorbidity	0.90 (-6.23, 8.02)	0.8050		>1 comorbidity	1.00 (-6.13, 8.14)	0.7821
	Age (continuous)	0.40 (0.07, 0.73)	0.0190		Age (continuous)	0.42 (0.09, 0.76)	0.0128
					3 months × WHO performance status ≥1	7.90 (-3.92, 19.72)	0.1893
					6 months × WHO performance status ≥1	6.96 (-4.09, 18.01)	0.2161
					9 months × WHO performance status ≥1	10.08 (-1.24, 21.39)	0.0808
					12 months × WHO performance status ≥1	7.31 (-4.85, 19.47)	0.2381
					18 months × WHO performance status ≥1	7.44 (-2.74, 17.63)	0.1515
					24 months × WHO performance status ≥1	2.61 (-9.51, 14.74)	0.6719
Choking when swallowing	(Intercept)	9.84 (3.85, 15.83)	0.0014
	3 months	1.63 (-3.00, 6.26)	0.4897
	6 months	-0.16 (-4.51, 4.20)	0.9429
	9 months	-0.12 (-4.50, 4.25)	0.9552
	12 months	-1.99 (-6.77, 2.78)	0.4119
	18 months	-1.41 (-5.39, 2.57)	0.4870
	24 months	-0.99 (-5.72, 3.74)	0.6803
	WHO performance status ≥1	5.33 (0.81, 9.84)	0.0210
	Tumor stage 3 or 4	-0.69 (-5.66, 4.29)	0.7863
	1 comorbidity	-2.81 (-7.98, 2.36)	0.2861
	>1 comorbidity	-5.09 (-10.86, 0.68)	0.0833
	Age (continuous)	-0.09 (-0.36, 0.18)	0.5168
Coughing	(Intercept)	20.11 (12.45, 27.77)	<0.0001
	3 months	6.90 (0.74, 13.06)	0.0282
	6 months	5.47 (-0.29, 11.23)	0.0627
	9 months	0.53 (-5.29, 6.34)	0.8590
	12 months	-0.38 (-6.85, 6.10)	0.9092
	18 months	2.41 (-2.93, 7.74)	0.3751
	24 months	1.99 (-4.33, 8.30)	0.5365
	WHO performance status ≥1	3.18 (-2.56, 8.92)	0.2766
	Tumor stage 3 or 4	3.72 (-2.61, 10.05)	0.2479
	1 comorbidity	4.93 (-1.66, 11.52)	0.1417
	>1 comorbidity	0.45 (-6.88, 7.78)	0.9038
	Age (continuous)	-0.01 (-0.35, 0.33)	0.9641
Trouble talking	(Intercept)	4.17 (-1.71, 10.06)	0.1637
	3 months	9.41 (4.42, 14.39)	0.0002
	6 months	1.89 (-2.79, 6.57)	0.4278
	9 months	3.53 (-1.21, 8.27)	0.1439
	12 months	4.12 (-1.13, 9.36)	0.1234
	18 months	3.45 (-0.85, 7.75)	0.1157
	24 months	4.22 (-0.89, 9.33)	0.1051
	WHO performance status ≥1	3.43 (-0.95, 7.81)	0.1242
	Tumor stage 3 or 4	0.69 (-4.14, 5.51)	0.7790
	1 comorbidity	0.22 (-4.79, 5.24)	0.9302
	>1 comorbidity	-1.84 (-7.45, 3.76)	0.5173
	Age (continuous)	-0.33 (-0.59, -0.07)	0.0130
Weight loss	(Intercept)	21.68 (14.34, 29.01)	<0.0001		(Intercept)	21.98 (14.64, 29.32)	<0.0001
	3 months	6.06 (-0.23, 12.35)	0.0590		3 months	58.52 (3.50, 113.54)	0.0372
	6 months	-4.16 (-10.07, 1.76)	0.1677		6 months	-9.50 (-62.97, 43.98)	0.7271
	9 months	-12.98 (-18.93, -7.03)	<0.0001		9 months	-0.37 (-53.50, 52.77)	0.9892
	12 months	-14.19 (-20.77, -7.60)	<0.0001		12 months	-20.57 (-79.18, 38.04)	0.4904
	18 months	-9.44 (-14.88, -4.00)	0.0007		18 months	20.43 (-30.73, 71.60)	0.4327
	24 months	-7.49 (-13.97, -1.02)	0.0234		24 months	-7.88 (-66.15, 50.39)	0.7903
	WHO performance status ≥1	4.20 (-1.26, 9.67)	0.1308		WHO performance status ≥1	4.10 (-1.36, 9.56)	0.1408
	Tumor stage 3 or 4	-1.18 (-7.17, 4.81)	0.6987		Tumor stage cT3–cT4	-1.41 (-7.39, 4.57)	0.6434
	1 comorbidity	2.96 (-3.31, 9.23)	0.3542		1 comorbidity	2.87 (-3.40, 9.13)	0.3682
	>1 comorbidity	0.16 (-6.82, 7.13)	0.9647		>1 comorbidity	0.15 (-6.82, 7.11)	0.9667
	Age (continuous)	-0.48 (-0.80, -0.15)	0.0041		Age (continuous)	-0.33 (-0.77, 0.10)	0.1283
					Age × 3 months	-0.73 (-1.50, 0.03)	0.0602
					Age × 6 months	0.07 (-0.67, 0.82)	0.8453
					Age × 9 months	-0.18 (-0.91, 0.56)	0.6347
					Age × 12 months	0.09 (-0.73, 0.91)	0.8318
					Age × 18 months	-0.41 (-1.12, 0.29)	0.2470
					Age × 24 months	0.01 (-0.81, 0.82)	0.9896
Hair loss	(Intercept)	16.17 (1.69, 30.66)	0.0289
	3 months	17.09 (5.28, 28.90)	0.0050
	6 months	14.76 (3.39, 26.14)	0.0116
	9 months	15.40 (4.00, 26.81)	0.0087
	12 months	5.88 (-7.29, 19.06)	0.3773
	18 months	5.06 (-6.62, 16.75)	0.3918
	24 months	5.90 (-7.18, 18.98)	0.3726
	WHO performance status ≥1	4.13 (-4.58, 12.84)	0.3506
	Tumor stage 3 or 4	-5.52 (-15.04, 4.00)	0.2535
	1 comorbidity	-12.05 (-22.44, -1.67)	0.0232
	>1 comorbidity	-3.47 (-14.34, 7.40)	0.5291
	Age (continuous)	0.20 (-0.37, 0.76)	0.4984
Reflux					(Intercept)	5.13 (0.71, 9.55)	0.0230
	(Intercept)	5.00 (0.61, 9.39)	0.0259		3 months	22.74 (-12.19, 57.68)	0.2013
	12 months	-2.73 (-6.90, 1.43)	0.1973		6 months	-8.80 (-42.75, 25.14)	0.6103
	18 months	-2.15 (-5.60, 1.31)	0.2229		9 months	5.79 (-28.30, 39.88)	0.7386
	24 months	-0.30 (-4.44, 3.84)	0.8863		12 months	7.93 (-29.23, 45.10)	0.6748
	3 months	-1.78 (-5.77, 2.21)	0.3813		18 months	0.19 (-32.35, 32.73)	0.9909
	6 months	-2.63 (-6.37, 1.12)	0.1688		24 months	15.99 (-21.32, 53.30)	0.3999
	9 months	-1.55 (-5.37, 2.26)	0.4244		WHO performance status ≥1	3.34 (0.08, 6.59)	0.0444
	WHO performance status ≥1	3.39 (0.15, 6.63)	0.0403		Tumor stage cT3–cT4	2.98 (-0.59, 6.54)	0.1014
	Tumor stage 3 or 4	3.07 (-0.49, 6.62)	0.0904		1 comorbidity	0.73 (-3.01, 4.47)	0.7010
	1 comorbidity	0.75 (-2.98, 4.47)	0.6934		>1 comorbidity	-3.82 (-7.96, 0.33)	0.0708
	2 or more comorbidities	-3.80 (-7.93, 0.33)	0.0715		Age (continuous)	-0.21 (-0.48, 0.05)	0.1172
	Age (continuous)	-0.29 (-0.48, -0.10)	0.0035		Age × 3 months	-0.34 (-0.83, 0.14)	0.1657
					Age × 6 months	0.09 (-0.39, 0.56)	0.7192
					Age × 9 months	-0.10 (-0.57, 0.37)	0.6671
					Age × 12 months	-0.15 (-0.67, 0.37)	0.5679
					Age × 18 months	-0.03 (-0.48, 0.41)	0.8816
					Age × 24 months	-0.23 (-0.75, 0.29)	0.3873
Odynophagia	(Intercept)	19.93 (13.54, 26.31)	<0.0001		(Intercept)	19.93 (13.54, 26.31)	<0.0001
	3 months	4.50 (-1.05, 10.06)	0.1119		3 months	71.26 (23.50, 119.01)	0.0036
	6 months	-9.83 (-15.02, -4.64)	0.0002		6 months	9.81 (-36.36, 55.98)	0.6762
	9 months	-10.41 (-15.71, -5.12)	0.0001		9 months	26.19 (-21.32, 73.70)	0.2790
	12 months	-14.73 (-20.51, -8.95)	<0.0001		12 months	-36.76 (-87.38, 13.86)	0.1541
	18 months	-13.51 (-18.32, -8.71)	<0.0001		18 months	2.04 (-42.38, 46.45)	0.9282
	24 months	-14.39 (-20.11, -8.66)	<0.0001		24 months	-34.00 (-84.81, 16.81)	0.1890
	WHO performance status ≥1	5.80 (1.06, 10.55)	0.0167		WHO performance status ≥1	12.01 (5.52, 18.51)	0.0003
	Tumor stage 3 or 4	5.08 (-0.15, 10.31)	0.0568		Tumor stage cT3–cT4	4.82 (-0.39, 10.03)	0.0695
	1 comorbidity	0.24 (-5.21, 5.69)	0.9318		1 comorbidity	-0.25 (-5.68, 5.17)	0.9266
	>1 comorbidity	-2.57 (-8.63, 3.49)	0.4050		>1 comorbidity	-3.20 (-9.24, 2.85)	0.2987
	Age (continuous)	-0.58 (-0.87, -0.30)	<0.0001		Age (continuous)	-0.48 (-0.86, -0.10)	0.0132
					Age × 3 months	-0.88 (-1.54, -0.21)	0.0098
					Age × 6 months	-0.20 (-0.84, 0.45)	0.5524
					Age × 9 months	-0.45 (-1.09, 0.20)	0.1731
					Age × 12 months	0.43 (-0.28, 1.14)	0.2378
					Age × 18 months	-0.13 (-0.75, 0.48)	0.6742
					Age × 24 months	0.36 (-0.36, 1.08)	0.3300
					3 months × WHO performance status ≥1	-6.05 (-17.14, 5.04)	0.2838
					6 months × WHO performance status ≥1	-10.57 (-20.98, -0.16)	0.0466
					9 months × WHO performance status ≥1	-7.52 (-18.24, 3.20)	0.1687
					12 months × WHO performance status ≥1	-16.14 (-27.68, -4.60)	0.0063
					18 months × WHO performance status ≥1	-10.63 (-20.27, -0.98)	0.0309
					24 months × WHO performance status ≥1	-9.88 (-21.56, 1.80)	0.0970
Esophagogastric pain
	(Intercept)	12.41 (6.60, 18.22)	<0.0001		(Intercept)	10.26 (4.05, 16.47)	0.0013
	3 months	1.78 (-2.83, 6.38)	0.4482		3 months	4.26 (-2.41, 10.92)	0.2100
	6 months	-3.01 (-7.31, 1.30)	0.1703		6 months	-1.14 (-7.20, 4.91)	0.7111
	9 months	-0.03 (-4.41, 4.35)	0.9905		9 months	4.28 (-2.53, 11.09)	0.2171
	12 months	-6.21 (-10.97, -1.45)	0.0108		12 months	-1.13 (-7.88, 5.62)	0.7423
	18 months	-4.21 (-8.17, -0.24)	0.0377		18 months	-0.04 (-6.13, 6.04)	0.9889
	24 months	-0.30 (-5.05, 4.46)	0.9029		24 months	2.28 (-5.09, 9.64)	0.5432
	WHO performance status ≥1	7.17 (2.80, 11.54)	0.0014		WHO performance status ≥1	10.79 (5.10, 16.49)	0.0002
	Tumor stage 3 or 4	0.01 (-4.80, 4.83)	0.9964		Tumor stage cT3–cT4	0.01 (-4.82, 4.83)	0.9982
	1 comorbidity	-4.46 (-9.48, 0.56)	0.0815		1 comorbidity	-4.53 (-9.56, 0.50)	0.0770
	>1 comorbidity	-2.81 (-8.38, 2.75)	0.3206		>1 comorbidity	-3.05 (-8.63, 2.54)	0.2841
	Age (continuous)	-0.22 (-0.48, 0.04)	0.0973		Age (continuous)	-0.24 (-0.50, 0.02)	0.0750
					3 months × WHO performance status ≥1	-4.05 (-13.30, 5.20)	0.3898
					6 months × WHO performance status ≥1	-2.45 (-11.14, 6.25)	0.5803
					9 months × WHO performance status ≥1	-7.31 (-16.21, 1.59)	0.1069
					12 months × WHO performance status ≥1	-9.77 (-19.34, -0.20)	0.0455
					18 months × WHO performance status ≥1	-7.16 (-15.18, 0.85)	0.0795
					24 months × WHO performance status ≥1	-4.28 (-13.93, 5.36)	0.3831
Anxiety	(Intercept)	50.27 (42.84, 57.70)	<0.0001		(Intercept)	50.46 (43.01, 57.90)	<0.0001
	3 months	-8.68 (-14.47, -2.89)	0.0034		3 months	6.06 (-44.53, 56.66)	0.8138
	6 months	-12.39 (-17.80, -6.98)	<0.0001		6 months	-19.17 (-67.69, 29.36)	0.4378
	9 months	-14.26 (-19.74, -8.79)	<0.0001		9 months	26.08 (-22.87, 75.02)	0.2954
	12 months	-20.36 (-26.34, -14.37)	<0.0001		12 months	-48.79 (-102.22, 4.64)	0.0733
	18 months	-19.20 (-24.18, -14.21)	<0.0001		18 months	-33.80 (-80.71, 13.10)	0.1573
	24 months	-17.87 (-23.83, -11.91)	<0.0001		24 months	7.35 (-46.13, 60.82)	0.7871
	WHO performance status ≥1	5.91 (0.31, 11.50)	0.0387		WHO performance status ≥1	5.80 (0.19, 11.41)	0.0428
	Tumor stage 3 or 4	-0.69 (-6.86, 5.48)	0.8262		Tumor stage cT3–cT4	-0.76 (-6.93, 5.41)	0.8077
	1 comorbidity	-3.80 (-10.23, 2.62)	0.2447		1 comorbidity	-3.97 (-10.39, 2.46)	0.2255
	>1 comorbidity	1.11 (-6.02, 8.24)	0.7593		>1 comorbidity	1.06 (-6.07, 8.18)	0.7708
	Age (continuous)	-0.58 (-0.91, -0.25)	0.0007		Age (continuous)	-0.53 (-0.96, -0.11)	0.0129
					Age × 3 months	-0.21 (-0.91, 0.50)	0.5649
					Age × 6 months	0.09 (-0.59, 0.77)	0.7865
					Age × 9 months	-0.56 (-1.23, 0.12)	0.1043
					Age × 12 months	0.40 (-0.35, 1.14)	0.2933
					Age × 18 months	0.20 (-0.44, 0.84)	0.5428
					Age × 24 months	-0.36 (-1.10, 0.39)	0.3486
EORTC = European Organisation for Research and Treatment of Cancer, QLQ = Quality of Life Questionnaire, WHO = World Health Organization, 95%CI = 95% Confidence Interval.
